# Supplementary material for: Meta-Analysis and Validation of a Colorectal Cancer Risk Prediction Model Using Deep Sequenced Fecal Metagenomes
Source: Cancers (Basel). 2022 Aug 30;14(17):4214. doi: 10.3390/cancers14174214 (PMC9454621; doi:10.3390/cancers14174214)
Supplement: Supplementary file 1 [file cancers-14-04214-s001.zip]

Archive with 1 entries (1 files):
- cancers-1877802-supplementary.pdf
